# Supplementary material for: Ecotoxicological Properties of Titanium Dioxide Nanomorphologies in Daphnia magna
Source: Nanomaterials (Basel). 2023 Mar 3;13(5):927. doi: 10.3390/nano13050927 (PMC10005163; doi:10.3390/nano13050927)
Supplement: Supplementary file 1 [file nanomaterials-13-00927-s001.zip]

Archive with 1 entries (1 files):
- nanomaterials-2237619-supplementary.pdf
